# Supplementary material for: Biomimicry-Based Design of Underground Cold Storage Facilities: Energy Efficiency and Sustainability
Source: Biomimetics (Basel). 2025 Feb 18;10(2):122. doi: 10.3390/biomimetics10020122 (PMC11853035; doi:10.3390/biomimetics10020122)
Supplement: Supplementary file 1 [file biomimetics-10-00122-s001.zip]

Archive with 1 entries (1 files):
- biomimetics-3447732-supplementary_updated.pdf
